# Supplementary material for: GSK-J4 Suppresses Tumorigenesis by Targeting the PERK-c-Myc Pathway Through Endoplasmic Reticulum Stress Activation in Tuberous Sclerosis Complex
Source: Int J Mol Sci. 2026 Mar 27;27(7):3067. doi: 10.3390/ijms27073067 (PMC13073512; doi:10.3390/ijms27073067)
Supplement: Supplementary file 1 [file ijms-27-03067-s001.zip]

Archive with 1 entries (1 files):
- ijms-4206992-supplementary.pdf
